# Supplementary material for: One-Pot Cu/SAPO-34 for Continuous Methane Selective Oxidation to Methanol
Source: Molecules. 2024 May 11;29(10):2273. doi: 10.3390/molecules29102273 (PMC11124382; doi:10.3390/molecules29102273)
Supplement: Supplementary file 1 [file molecules-29-02273-s001.zip]

Archive with 1 entries (1 files):
- molecules-2990305-supplementary.pdf
